# Supplementary material for: Days-in-Milk and Parity Affected Serum Biochemical Parameters and Hormone Profiles in Mid-Lactation Holstein Cows
Source: Animals (Basel). 2019 May 10;9(5):230. doi: 10.3390/ani9050230 (PMC6562902; doi:10.3390/ani9050230)
Supplement: Supplementary file 1 [file animals-09-00230-s001.zip]

Archive with 21 entries (12 files):
- animals-478742-supplementary/
- animals-478742-supplementary/docProps/
- animals-478742-supplementary/docProps/app.xml
- animals-478742-supplementary/docProps/core.xml
- animals-478742-supplementary/xl/
- animals-478742-supplementary/xl/printerSettings/
- animals-478742-supplementary/xl/printerSettings/printerSettings1.bin
- animals-478742-supplementary/xl/sharedStrings.xml
- animals-478742-supplementary/xl/styles.xml
- animals-478742-supplementary/xl/theme/
- animals-478742-supplementary/xl/theme/theme1.xml
- animals-478742-supplementary/xl/workbook.xml
- animals-478742-supplementary/xl/worksheets/
- animals-478742-supplementary/xl/worksheets/sheet1.xml
- animals-478742-supplementary/xl/worksheets/_rels/
- animals-478742-supplementary/xl/worksheets/_rels/sheet1.xml.rels
- animals-478742-supplementary/xl/_rels/
- animals-478742-supplementary/xl/_rels/workbook.xml.rels
- animals-478742-supplementary/[Content_Types].xml
- animals-478742-supplementary/_rels/
- animals-478742-supplementary/_rels/.rels
