# Supplementary material for: Days-in-Milk and Parity Affected Serum Biochemical Parameters and Hormone Profiles in Mid-Lactation Holstein Cows
Source: Animals (Basel). 2019 May 10;9(5):230. doi: 10.3390/ani9050230 (PMC6562902; doi:10.3390/ani9050230)
Supplement: Supplementary file 1 [file animals-09-00230-s001.zip › animals-478742-supplementary/xl/sharedStrings.xml]

<?xml version="1.0" encoding="UTF-8" standalone="yes"?>
<sst xmlns="http://schemas.openxmlformats.org/spreadsheetml/2006/main" count="23" uniqueCount="23"><si><t>Ingredient</t></si><si><t>% of DM</t></si><si><t xml:space="preserve">  Ground corn grain</t></si><si><t xml:space="preserve">  Cottonseed meal</t><phoneticPr fontId="3" type="noConversion"/></si><si><t xml:space="preserve">  Soybean meal</t><phoneticPr fontId="5" type="noConversion"/></si><si><t>Chemical Composition, %</t><phoneticPr fontId="5" type="noConversion"/></si><si><r><t>Net energy for lactation</t></r><r><rPr><sz val="10"/><color theme="1"/><rFont val="Palatino Linotype"/><family val="1"/></rPr><t>, Mcal/kg DM</t></r><phoneticPr fontId="2" type="noConversion"/></si><si><r><t xml:space="preserve">Table S1. </t></r><r><rPr><sz val="9"/><color rgb="FF000000"/><rFont val="Palatino Linotype"/><family val="1"/></rPr><t>Ingredients and nutrient compositions of the experimental diet.</t></r><phoneticPr fontId="5" type="noConversion"/></si><si><r><t>1</t></r><r><rPr><sz val="9"/><color theme="1"/><rFont val="Palatino Linotype"/><family val="1"/></rPr><t xml:space="preserve"> Formulated to provide (per kilogram of DM) Fe 600 mg; Cu 650 mg; Mn 630 mg; Zn 3,000 mg; Se 17 mg; I 36 mg; Co 8 mg; Vitamin A 250,000 IU; Vitamin D 50,000 IU; Vitamin E 1,100 IU; 15-18% NaCl; water &lt;10%.</t></r><phoneticPr fontId="5" type="noConversion"/></si><si><r><t xml:space="preserve">2 </t></r><r><rPr><sz val="9"/><color theme="1"/><rFont val="Palatino Linotype"/><family val="1"/></rPr><t>NFC=100 - % NDF - % CP - % ether extract - % ash.</t></r><phoneticPr fontId="5" type="noConversion"/></si><si><r><t xml:space="preserve">   Premix</t></r><r><rPr><vertAlign val="superscript"/><sz val="10"/><color theme="1"/><rFont val="Palatino Linotype"/><family val="1"/></rPr><t>1</t></r><phoneticPr fontId="5" type="noConversion"/></si><si><t xml:space="preserve">   Distiller</t><phoneticPr fontId="3" type="noConversion"/></si><si><t xml:space="preserve">   Beet pulp</t><phoneticPr fontId="2" type="noConversion"/></si><si><t xml:space="preserve">   Alfalfa hay</t><phoneticPr fontId="2" type="noConversion"/></si><si><t xml:space="preserve">   Corn silage</t><phoneticPr fontId="2" type="noConversion"/></si><si><t xml:space="preserve">   Oat hay</t><phoneticPr fontId="2" type="noConversion"/></si><si><t xml:space="preserve">   Crude protein (CP)</t><phoneticPr fontId="3" type="noConversion"/></si><si><t xml:space="preserve">   Acid detergent fiber</t><phoneticPr fontId="2" type="noConversion"/></si><si><t xml:space="preserve">   Neutral detergent fiber (NDF)</t><phoneticPr fontId="2" type="noConversion"/></si><si><t xml:space="preserve">   Ca</t><phoneticPr fontId="2" type="noConversion"/></si><si><t xml:space="preserve">   P</t><phoneticPr fontId="2" type="noConversion"/></si><si><t xml:space="preserve">   Ether extract</t><phoneticPr fontId="2" type="noConversion"/></si><si><r><t xml:space="preserve">   Non fibrous carbohydrate (NFC)</t></r><r><rPr><vertAlign val="superscript"/><sz val="10"/><color theme="1"/><rFont val="Palatino Linotype"/><family val="1"/></rPr><t>2</t></r><phoneticPr fontId="5" type="noConversion"/></si></sst>
