# Supplementary material for: Days-in-Milk and Parity Affected Serum Biochemical Parameters and Hormone Profiles in Mid-Lactation Holstein Cows
Source: Animals (Basel). 2019 May 10;9(5):230. doi: 10.3390/ani9050230 (PMC6562902; doi:10.3390/ani9050230)
Supplement: Supplementary file 1 [file animals-09-00230-s001.zip › animals-478742-supplementary/xl/styles.xml]

<?xml version="1.0" encoding="UTF-8" standalone="yes"?>
<styleSheet xmlns="http://schemas.openxmlformats.org/spreadsheetml/2006/main" xmlns:mc="http://schemas.openxmlformats.org/markup-compatibility/2006" mc:Ignorable="x14ac" xmlns:x14ac="http://schemas.microsoft.com/office/spreadsheetml/2009/9/ac"><numFmts count="4"><numFmt numFmtId="176" formatCode="?0.0??"/><numFmt numFmtId="177" formatCode="???0.0??"/><numFmt numFmtId="178" formatCode="?????0.0??"/><numFmt numFmtId="179" formatCode="????0.00??"/></numFmts><fonts count="23" x14ac:knownFonts="1"><font><sz val="12"/><name val="宋体"/><charset val="134"/></font><font><sz val="11"/><color theme="1"/><name val="宋体"/><family val="2"/><charset val="134"/><scheme val="minor"/></font><font><sz val="9"/><name val="宋体"/><family val="3"/><charset val="134"/></font><font><sz val="9"/><name val="宋体"/><family val="3"/><charset val="134"/></font><font><sz val="11"/><color theme="1"/><name val="宋体"/><family val="3"/><charset val="134"/><scheme val="minor"/></font><font><sz val="9"/><name val="宋体"/><family val="3"/><charset val="134"/><scheme val="minor"/></font><font><vertAlign val="superscript"/><sz val="12"/><color rgb="FF000000"/><name val="Times New Roman"/><family val="1"/></font><font><sz val="12"/><color theme="1"/><name val="宋体"/><family val="3"/><charset val="134"/><scheme val="minor"/></font><font><sz val="11"/><color theme="1"/><name val="宋体"/><family val="2"/><scheme val="minor"/></font><font><sz val="11"/><color indexed="8"/><name val="Tahoma"/><family val="2"/></font><font><sz val="12"/><name val="宋体"/><family val="3"/><charset val="134"/></font><font><sz val="10"/><color rgb="FF000000"/><name val="Palatino Linotype"/><family val="1"/></font><font><sz val="10"/><color theme="1"/><name val="Palatino Linotype"/><family val="1"/></font><font><vertAlign val="superscript"/><sz val="10"/><color theme="1"/><name val="Palatino Linotype"/><family val="1"/></font><font><vertAlign val="superscript"/><sz val="10"/><color rgb="FF000000"/><name val="Palatino Linotype"/><family val="1"/></font><font><b/><sz val="9"/><color rgb="FF000000"/><name val="Palatino Linotype"/><family val="1"/></font><font><sz val="9"/><color rgb="FF000000"/><name val="Palatino Linotype"/><family val="1"/></font><font><sz val="9"/><color theme="1"/><name val="Palatino Linotype"/><family val="1"/></font><font><sz val="9"/><color theme="1"/><name val="宋体"/><family val="3"/><charset val="134"/><scheme val="minor"/></font><font><sz val="9"/><color rgb="FF000000"/><name val="Times New Roman"/><family val="1"/></font><font><vertAlign val="superscript"/><sz val="9"/><color theme="1"/><name val="Palatino Linotype"/><family val="1"/></font><font><vertAlign val="superscript"/><sz val="9"/><color rgb="FF000000"/><name val="Times New Roman"/><family val="1"/></font><font><i/><sz val="10"/><color rgb="FF000000"/><name val="Palatino Linotype"/><family val="1"/></font></fonts><fills count="2"><fill><patternFill patternType="none"/></fill><fill><patternFill patternType="gray125"/></fill></fills><borders count="4"><border><left/><right/><top/><bottom/><diagonal/></border><border><left/><right/><top style="thick"><color auto="1"/></top><bottom/><diagonal/></border><border><left/><right/><top/><bottom style="thin"><color auto="1"/></bottom><diagonal/></border><border><left/><right/><top/><bottom style="thick"><color auto="1"/></bottom><diagonal/></border></borders><cellStyleXfs count="11"><xf numFmtId="0" fontId="0" fillId="0" borderId="0"><alignment vertical="center"/></xf><xf numFmtId="0" fontId="4" fillId="0" borderId="0"><alignment vertical="center"/></xf><xf numFmtId="0" fontId="4" fillId="0" borderId="0"><alignment vertical="center"/></xf><xf numFmtId="0" fontId="7" fillId="0" borderId="0"><alignment vertical="center"/></xf><xf numFmtId="0" fontId="1" fillId="0" borderId="0"><alignment vertical="center"/></xf><xf numFmtId="0" fontId="8" fillId="0" borderId="0"/><xf numFmtId="0" fontId="4" fillId="0" borderId="0"/><xf numFmtId="9" fontId="8" fillId="0" borderId="0" applyFont="0" applyFill="0" applyBorder="0" applyAlignment="0" applyProtection="0"><alignment vertical="center"/></xf><xf numFmtId="9" fontId="4" fillId="0" borderId="0" applyFont="0" applyFill="0" applyBorder="0" applyAlignment="0" applyProtection="0"><alignment vertical="center"/></xf><xf numFmtId="0" fontId="9" fillId="0" borderId="0"><alignment vertical="center"/></xf><xf numFmtId="0" fontId="10" fillId="0" borderId="0"><alignment vertical="center"/></xf></cellStyleXfs><cellXfs count="26"><xf numFmtId="0" fontId="0" fillId="0" borderId="0" xfId="0"><alignment vertical="center"/></xf><xf numFmtId="0" fontId="4" fillId="0" borderId="0" xfId="1" applyFont="1"><alignment vertical="center"/></xf><xf numFmtId="0" fontId="6" fillId="0" borderId="0" xfId="1" applyFont="1" applyAlignment="1"><alignment vertical="center" wrapText="1"/></xf><xf numFmtId="0" fontId="11" fillId="0" borderId="2" xfId="1" applyFont="1" applyBorder="1" applyAlignment="1"><alignment horizontal="center" vertical="center" wrapText="1"/></xf><xf numFmtId="177" fontId="11" fillId="0" borderId="0" xfId="1" applyNumberFormat="1" applyFont="1" applyAlignment="1"><alignment horizontal="center" vertical="center" wrapText="1"/></xf><xf numFmtId="176" fontId="11" fillId="0" borderId="0" xfId="1" applyNumberFormat="1" applyFont="1" applyBorder="1" applyAlignment="1"><alignment horizontal="center" vertical="center" wrapText="1"/></xf><xf numFmtId="176" fontId="11" fillId="0" borderId="0" xfId="1" applyNumberFormat="1" applyFont="1" applyAlignment="1"><alignment horizontal="center" vertical="center" wrapText="1"/></xf><xf numFmtId="178" fontId="11" fillId="0" borderId="0" xfId="1" applyNumberFormat="1" applyFont="1" applyAlignment="1"><alignment horizontal="center" vertical="center" wrapText="1"/></xf><xf numFmtId="179" fontId="11" fillId="0" borderId="3" xfId="1" applyNumberFormat="1" applyFont="1" applyBorder="1" applyAlignment="1"><alignment horizontal="center" vertical="center" wrapText="1"/></xf><xf numFmtId="0" fontId="18" fillId="0" borderId="0" xfId="1" applyFont="1"><alignment vertical="center"/></xf><xf numFmtId="0" fontId="19" fillId="0" borderId="0" xfId="1" applyFont="1" applyBorder="1" applyAlignment="1"><alignment horizontal="left" vertical="center"/></xf><xf numFmtId="0" fontId="19" fillId="0" borderId="0" xfId="1" applyFont="1" applyBorder="1" applyAlignment="1"><alignment horizontal="left" vertical="center" wrapText="1"/></xf><xf numFmtId="0" fontId="21" fillId="0" borderId="0" xfId="1" applyFont="1" applyAlignment="1"><alignment vertical="center" wrapText="1"/></xf><xf numFmtId="0" fontId="14" fillId="0" borderId="0" xfId="1" applyFont="1" applyAlignment="1"><alignment horizontal="center" vertical="center" wrapText="1"/></xf><xf numFmtId="0" fontId="12" fillId="0" borderId="0" xfId="1" applyFont="1" applyAlignment="1"><alignment horizontal="center" vertical="center"/></xf><xf numFmtId="0" fontId="22" fillId="0" borderId="2" xfId="1" applyFont="1" applyBorder="1" applyAlignment="1"><alignment vertical="center" wrapText="1"/></xf><xf numFmtId="0" fontId="11" fillId="0" borderId="0" xfId="1" applyFont="1" applyBorder="1" applyAlignment="1"><alignment vertical="center" wrapText="1"/></xf><xf numFmtId="0" fontId="11" fillId="0" borderId="0" xfId="1" applyFont="1" applyAlignment="1"><alignment vertical="center" wrapText="1"/></xf><xf numFmtId="0" fontId="12" fillId="0" borderId="0" xfId="1" applyFont="1" applyAlignment="1"><alignment vertical="center" wrapText="1"/></xf><xf numFmtId="0" fontId="22" fillId="0" borderId="0" xfId="1" applyFont="1" applyAlignment="1"><alignment vertical="center" wrapText="1"/></xf><xf numFmtId="0" fontId="11" fillId="0" borderId="3" xfId="1" applyFont="1" applyBorder="1" applyAlignment="1"><alignment vertical="center" wrapText="1"/></xf><xf numFmtId="0" fontId="14" fillId="0" borderId="0" xfId="1" applyFont="1" applyAlignment="1"><alignment vertical="center" wrapText="1"/></xf><xf numFmtId="0" fontId="12" fillId="0" borderId="0" xfId="1" applyFont="1" applyAlignment="1"><alignment vertical="center"/></xf><xf numFmtId="0" fontId="15" fillId="0" borderId="3" xfId="1" applyFont="1" applyBorder="1" applyAlignment="1"><alignment horizontal="left" vertical="center"/></xf><xf numFmtId="0" fontId="20" fillId="0" borderId="1" xfId="1" applyFont="1" applyBorder="1" applyAlignment="1"><alignment horizontal="left" vertical="center" wrapText="1"/></xf><xf numFmtId="0" fontId="20" fillId="0" borderId="0" xfId="1" applyFont="1" applyAlignment="1"><alignment horizontal="left" vertical="center" wrapText="1"/></xf></cellXfs><cellStyles count="11"><cellStyle name="百分比 2" xfId="7"/><cellStyle name="百分比 3" xfId="8"/><cellStyle name="常规" xfId="0" builtinId="0"/><cellStyle name="常规 2" xfId="1"/><cellStyle name="常规 2 2" xfId="6"/><cellStyle name="常规 3" xfId="4"/><cellStyle name="常规 3 2" xfId="5"/><cellStyle name="常规 4" xfId="2"/><cellStyle name="常规 4 2" xfId="9"/><cellStyle name="常规 5" xfId="3"/><cellStyle name="常规 6" xfId="10"/></cellStyles><dxfs count="0"/><tableStyles count="0" defaultTableStyle="TableStyleMedium2" defaultPivotStyle="PivotStyleLight16"/><extLst><ext uri="{EB79DEF2-80B8-43e5-95BD-54CBDDF9020C}" xmlns:x14="http://schemas.microsoft.com/office/spreadsheetml/2009/9/main"><x14:slicerStyles defaultSlicerStyle="SlicerStyleLight1"/></ext><ext uri="{9260A510-F301-46a8-8635-F512D64BE5F5}" xmlns:x15="http://schemas.microsoft.com/office/spreadsheetml/2010/11/main"><x15:timelineStyles defaultTimelineStyle="TimeSlicerStyleLight1"/></ext></extLst></styleSheet>
