# Supplementary material for: Days-in-Milk and Parity Affected Serum Biochemical Parameters and Hormone Profiles in Mid-Lactation Holstein Cows
Source: Animals (Basel). 2019 May 10;9(5):230. doi: 10.3390/ani9050230 (PMC6562902; doi:10.3390/ani9050230)
Supplement: Supplementary file 1 [file animals-09-00230-s001.zip › animals-478742-supplementary/xl/workbook.xml]

<?xml version="1.0" encoding="UTF-8" standalone="yes"?>
<workbook xmlns="http://schemas.openxmlformats.org/spreadsheetml/2006/main" xmlns:r="http://schemas.openxmlformats.org/officeDocument/2006/relationships" xmlns:mc="http://schemas.openxmlformats.org/markup-compatibility/2006" mc:Ignorable="x15" xmlns:x15="http://schemas.microsoft.com/office/spreadsheetml/2010/11/main"><fileVersion appName="xl" lastEdited="6" lowestEdited="6" rupBuild="14420"/><workbookPr/><mc:AlternateContent xmlns:mc="http://schemas.openxmlformats.org/markup-compatibility/2006"><mc:Choice Requires="x15"><x15ac:absPath url="H:\SCI-Me\Paper 2\￥投稿_Serum parameters_Animals\" xmlns:x15ac="http://schemas.microsoft.com/office/spreadsheetml/2010/11/ac"/></mc:Choice></mc:AlternateContent><bookViews><workbookView xWindow="0" yWindow="0" windowWidth="9870" windowHeight="4785"/></bookViews><sheets><sheet name="Table S1" sheetId="2" r:id="rId1"/></sheets><calcPr calcId="152511"/><extLst><ext uri="{140A7094-0E35-4892-8432-C4D2E57EDEB5}" xmlns:x15="http://schemas.microsoft.com/office/spreadsheetml/2010/11/main"><x15:workbookPr chartTrackingRefBase="1"/></ext></extLst></workbook>
