# Supplementary material for: Days-in-Milk and Parity Affected Serum Biochemical Parameters and Hormone Profiles in Mid-Lactation Holstein Cows
Source: Animals (Basel). 2019 May 10;9(5):230. doi: 10.3390/ani9050230 (PMC6562902; doi:10.3390/ani9050230)
Supplement: Supplementary file 1 [file animals-09-00230-s001.zip › animals-478742-supplementary/xl/worksheets/sheet1.xml]

<?xml version="1.0" encoding="UTF-8" standalone="yes"?>
<worksheet xmlns="http://schemas.openxmlformats.org/spreadsheetml/2006/main" xmlns:r="http://schemas.openxmlformats.org/officeDocument/2006/relationships" xmlns:mc="http://schemas.openxmlformats.org/markup-compatibility/2006" mc:Ignorable="x14ac" xmlns:x14ac="http://schemas.microsoft.com/office/spreadsheetml/2009/9/ac"><dimension ref="A1:H24"/><sheetViews><sheetView tabSelected="1" workbookViewId="0"><pane xSplit="1" ySplit="2" topLeftCell="B3" activePane="bottomRight" state="frozen"/><selection pane="topRight" activeCell="B1" sqref="B1"/><selection pane="bottomLeft" activeCell="A3" sqref="A3"/><selection pane="bottomRight" activeCell="D21" sqref="D21"/></sheetView></sheetViews><sheetFormatPr defaultColWidth="9" defaultRowHeight="15" x14ac:dyDescent="0.15"/><cols><col min="1" max="1" width="30.125" style="22" customWidth="1"/><col min="2" max="2" width="47.875" style="14" customWidth="1"/><col min="3" max="16384" width="9" style="1"/></cols><sheetData><row r="1" spans="1:8" s="9" customFormat="1" ht="27" customHeight="1" thickBot="1" x14ac:dyDescent="0.2"><c r="A1" s="23" t="s"><v>7</v></c><c r="B1" s="23"/><c r="C1" s="10"/><c r="D1" s="10"/><c r="E1" s="10"/><c r="F1" s="10"/><c r="G1" s="10"/><c r="H1" s="11"/></row><row r="2" spans="1:8" ht="17.25" customHeight="1" thickTop="1" x14ac:dyDescent="0.15"><c r="A2" s="15" t="s"><v>0</v></c><c r="B2" s="3" t="s"><v>1</v></c></row><row r="3" spans="1:8" ht="17.25" customHeight="1" x14ac:dyDescent="0.15"><c r="A3" s="16" t="s"><v>2</v></c><c r="B3" s="4"><v>24.4</v></c></row><row r="4" spans="1:8" ht="17.25" customHeight="1" x14ac:dyDescent="0.15"><c r="A4" s="17" t="s"><v>3</v></c><c r="B4" s="4"><v>4.33</v></c></row><row r="5" spans="1:8" ht="17.25" customHeight="1" x14ac:dyDescent="0.15"><c r="A5" s="17" t="s"><v>4</v></c><c r="B5" s="5"><v>11</v></c></row><row r="6" spans="1:8" ht="17.25" customHeight="1" x14ac:dyDescent="0.15"><c r="A6" s="18" t="s"><v>10</v></c><c r="B6" s="4"><v>3.79</v></c></row><row r="7" spans="1:8" ht="17.25" customHeight="1" x14ac:dyDescent="0.15"><c r="A7" s="17" t="s"><v>11</v></c><c r="B7" s="4"><v>8.49</v></c></row><row r="8" spans="1:8" ht="17.25" customHeight="1" x14ac:dyDescent="0.15"><c r="A8" s="17" t="s"><v>12</v></c><c r="B8" s="4"><v>8.2200000000000006</v></c></row><row r="9" spans="1:8" ht="17.25" customHeight="1" x14ac:dyDescent="0.15"><c r="A9" s="17" t="s"><v>14</v></c><c r="B9" s="5"><v>16.7</v></c></row><row r="10" spans="1:8" ht="17.25" customHeight="1" x14ac:dyDescent="0.15"><c r="A10" s="17" t="s"><v>13</v></c><c r="B10" s="6"><v>13.5</v></c></row><row r="11" spans="1:8" ht="17.25" customHeight="1" x14ac:dyDescent="0.15"><c r="A11" s="17" t="s"><v>15</v></c><c r="B11" s="4"><v>9.6300000000000008</v></c></row><row r="12" spans="1:8" ht="17.25" customHeight="1" x14ac:dyDescent="0.15"><c r="A12" s="19" t="s"><v>5</v></c><c r="B12" s="6"/></row><row r="13" spans="1:8" ht="17.25" customHeight="1" x14ac:dyDescent="0.15"><c r="A13" s="17" t="s"><v>16</v></c><c r="B13" s="6"><v>16.3</v></c></row><row r="14" spans="1:8" ht="17.25" customHeight="1" x14ac:dyDescent="0.15"><c r="A14" s="17" t="s"><v>17</v></c><c r="B14" s="6"><v>18.2</v></c></row><row r="15" spans="1:8" ht="17.25" customHeight="1" x14ac:dyDescent="0.15"><c r="A15" s="17" t="s"><v>18</v></c><c r="B15" s="6"><v>29.2</v></c></row><row r="16" spans="1:8" ht="17.25" customHeight="1" x14ac:dyDescent="0.15"><c r="A16" s="17" t="s"><v>19</v></c><c r="B16" s="7"><v>0.76400000000000001</v></c></row><row r="17" spans="1:6" ht="17.25" customHeight="1" x14ac:dyDescent="0.15"><c r="A17" s="17" t="s"><v>20</v></c><c r="B17" s="7"><v>0.52100000000000002</v></c></row><row r="18" spans="1:6" ht="17.25" customHeight="1" x14ac:dyDescent="0.15"><c r="A18" s="17" t="s"><v>21</v></c><c r="B18" s="4"><v>3.31</v></c></row><row r="19" spans="1:6" ht="17.25" customHeight="1" x14ac:dyDescent="0.15"><c r="A19" s="18" t="s"><v>22</v></c><c r="B19" s="6"><v>43</v></c></row><row r="20" spans="1:6" ht="17.25" customHeight="1" thickBot="1" x14ac:dyDescent="0.2"><c r="A20" s="20" t="s"><v>6</v></c><c r="B20" s="8"><v>1.7</v></c></row><row r="21" spans="1:6" s="9" customFormat="1" ht="30" customHeight="1" thickTop="1" x14ac:dyDescent="0.15"><c r="A21" s="24" t="s"><v>8</v></c><c r="B21" s="24"/><c r="C21" s="12"/><c r="D21" s="12"/><c r="E21" s="12"/><c r="F21" s="12"/></row><row r="22" spans="1:6" s="9" customFormat="1" ht="17.25" customHeight="1" x14ac:dyDescent="0.15"><c r="A22" s="25" t="s"><v>9</v></c><c r="B22" s="25"/><c r="C22" s="12"/><c r="D22" s="12"/><c r="E22" s="12"/><c r="F22" s="12"/></row><row r="23" spans="1:6" ht="17.25" customHeight="1" x14ac:dyDescent="0.15"><c r="A23" s="21"/><c r="B23" s="13"/><c r="C23" s="2"/><c r="D23" s="2"/><c r="E23" s="2"/><c r="F23" s="2"/></row><row r="24" spans="1:6" ht="17.25" customHeight="1" x14ac:dyDescent="0.15"/></sheetData><mergeCells count="3"><mergeCell ref="A21:B21"/><mergeCell ref="A1:B1"/><mergeCell ref="A22:B22"/></mergeCells><phoneticPr fontId="2" type="noConversion"/><pageMargins left="0.75" right="0.75" top="1" bottom="1" header="0.51180555555555596" footer="0.51180555555555596"/><pageSetup paperSize="9" orientation="portrait" r:id="rId1"/></worksheet>
